# Supplementary material for: WGS-Based Analysis of Carbapenem-Resistant Acinetobacter baumannii in Vietnam and Molecular Characterization of Antimicrobial Determinants and MLST in Southeast Asia
Source: Antibiotics (Basel). 2021 May 11;10(5):563. doi: 10.3390/antibiotics10050563 (PMC8150915; doi:10.3390/antibiotics10050563)
Supplement: Supplementary file 1 [file antibiotics-10-00563-s001.zip › Table S1.xlsx]

## Sheet: Sheet1
ID	Common.name	Reference.Genome	Reference.genome.size	Average.read.length	Total.reads	Theoretical.coverage
18Y0059	18Y0059ABHVU	GCF0007466451ASM74664v1.fasta	4389991	276	1315940	82
18Y0060	18Y0060ABHVU	GCF0007466451ASM74664v1.fasta	4389991	281	1137862	72
18Y0061	18Y0061ABHVU	GCF0007466451ASM74664v1.fasta	4389991	266	1892636	114
18Y0064	18Y0064ABHVU	GCF0007466451ASM74664v1.fasta	4389991	238	1769216	95
18Y0065	18Y0065ABHVU	GCF0007466451ASM74664v1.fasta	4389991	266	2141524	129
18Y0066	18Y0066ABHVU	GCF0007466451ASM74664v1.fasta	4389991	255	1707546	99
18Y0067	18Y0067ABHVU	GCF0007466451ASM74664v1.fasta	4389991	263	2186810	131
18Y0068	18Y0068ABHVU	GCF0007466451ASM74664v1.fasta	4389991	266	2088944	126
18Y0072	18Y0072ABHVU	GCF0007466451ASM74664v1.fasta	4389991	259	2537360	149
18Y0074	18Y0074ABHVU	GCF0007466451ASM74664v1.fasta	4389991	263	1535100	91
18Y0075	18Y0075ABHVU	GCF0007466451ASM74664v1.fasta	4389991	250	1366362	77
DRR188084	MyJU17	GCF0007466451ASM74664v1.fasta	4389991	253	1595032	91
DRR188085	MyJU60	GCF0007466451ASM74664v1.fasta	4389991	248	1597542	90
DRR188086	MyJU61	GCF0007466451ASM74664v1.fasta	4389991	265	1334914	80
DRR188087	MyJU97	GCF0007466451ASM74664v1.fasta	4389991	262	1231402	73
DRR188088	MyJU123	GCF0007466451ASM74664v1.fasta	4389991	280	884302	56
DRR188089	MyJU134	GCF0007466451ASM74664v1.fasta	4389991	274	1812256	113
DRR188090	MyJU135	GCF0007466451ASM74664v1.fasta	4389991	281	1818390	116
DRR188091	MyJU140	GCF0007466451ASM74664v1.fasta	4389991	276	1905948	119
DRR188092	MyJU154	GCF0007466451ASM74664v1.fasta	4389991	287	1232446	80
DRR188093	MyJU157	GCF0007466451ASM74664v1.fasta	4389991	249	1676188	95
DRR188094	MyJU158	GCF0007466451ASM74664v1.fasta	4389991	234	1923384	102
DRR188095	MyJU159	GCF0007466451ASM74664v1.fasta	4389991	267	1208620	73
DRR188097	MyJU210	GCF0007466451ASM74664v1.fasta	4389991	292	1400842	93
DRR188098	MyJU211	GCF0007466451ASM74664v1.fasta	4389991	294	1242018	83
DRR188099	MyJU213	GCF0007466451ASM74664v1.fasta	4389991	295	1337662	89
DRR188100	MyJU214	GCF0007466451ASM74664v1.fasta	4389991	294	1296126	86
DRR188101	MyJU215	GCF0007466451ASM74664v1.fasta	4389991	291	1352690	89
DRR188102	MyJU217	GCF0007466451ASM74664v1.fasta	4389991	293	760588	50
DRR188103	MyJU233	GCF0007466451ASM74664v1.fasta	4389991	295	1135566	76
DRR188104	MyJU294	GCF0007466451ASM74664v1.fasta	4389991	293	1196902	79
DRR188105	MyJU297	GCF0007466451ASM74664v1.fasta	4389991	293	683714	45
DRR188106	MyJU299	GCF0007466451ASM74664v1.fasta	4389991	292	1137446	75
DRR188107	MyJU305	GCF0007466451ASM74664v1.fasta	4389991	291	979538	64
DRR188108	MyJU320	GCF0007466451ASM74664v1.fasta	4389991	290	1618706	106
DRR188109	MyJU370	GCF0007466451ASM74664v1.fasta	4389991	294	1261052	84
DRR188110	MyJU430	GCF0007466451ASM74664v1.fasta	4389991	283	1247406	80
DRR188111	MyJU496	GCF0007466451ASM74664v1.fasta	4389991	284	1029326	66
DRR188112	MyJU516	GCF0007466451ASM74664v1.fasta	4389991	283	1449726	93
DRR188113	MyJU519	GCF0007466451ASM74664v1.fasta	4389991	283	1366476	88
DRR188114	MyJU549	GCF0007466451ASM74664v1.fasta	4389991	288	1192964	78
DRR188115	MyJU563	GCF0007466451ASM74664v1.fasta	4389991	286	1179982	76
DRR188116	MyJU568	GCF0007466451ASM74664v1.fasta	4389991	287	1002758	65
DRR188117	MyJU584	GCF0007466451ASM74664v1.fasta	4389991	289	835348	54
DRR188118	MyJU630	GCF0007466451ASM74664v1.fasta	4389991	292	1482142	98
DRR188119	MyJU638	GCF0007466451ASM74664v1.fasta	4389991	291	1501790	99
DRR188120	MyJU657	GCF0007466451ASM74664v1.fasta	4389991	285	1058570	68
DRR188121	MyJU802	GCF0007466451ASM74664v1.fasta	4389991	283	1245294	80
SRR11176973	K09-14	GCF0007466451ASM74664v1.fasta	4389991	151	15237084	524
SRR11483040	A167-KKU	GCF0007466451ASM74664v1.fasta	4389991	150	10624724	363
SRR11483041	A144-KKU	GCF0007466451ASM74664v1.fasta	4389991	150	9427838	322
SRR11483042	A80-KKU	GCF0007466451ASM74664v1.fasta	4389991	150	8357698	285
SRR11483043	A175-KKU	GCF0007466451ASM74664v1.fasta	4389991	150	10738534	366
SRR11483044	A102-KKU	GCF0007466451ASM74664v1.fasta	4389991	150	10196904	348
SRR11483045	A5-624-KKU	GCF0007466451ASM74664v1.fasta	4389991	150	9291676	317
SRR11483046	A271-KKU	GCF0007466451ASM74664v1.fasta	4389991	150	8086016	276
SRR11483047	A243-KKU	GCF0007466451ASM74664v1.fasta	4389991	150	10167910	347
SRR11483048	A240-KKU	GCF0007466451ASM74664v1.fasta	4389991	150	10789526	368
SRR11483049	A5-658-KKU	GCF0007466451ASM74664v1.fasta	4389991	150	11719496	400
SRR11589185	AB1165	GCF0007466451ASM74664v1.fasta	4389991	301	521880	35
SRR11589186	AB1162	GCF0007466451ASM74664v1.fasta	4389991	301	751682	51
SRR11589219	AB1463	GCF0007466451ASM74664v1.fasta	4389991	301	349636	23
SRR11589220	AB1451	GCF0007466451ASM74664v1.fasta	4389991	301	425782	29
SRR11589225	AB1441	GCF0007466451ASM74664v1.fasta	4389991	100	10725406	244
SRR11589238	AB1406	GCF0007466451ASM74664v1.fasta	4389991	100	8026468	182
SRR11589245	AB1396	GCF0007466451ASM74664v1.fasta	4389991	301	357046	24
SRR11589248	AB1392	GCF0007466451ASM74664v1.fasta	4389991	301	408026	27
SRR11589262	AB1126	GCF0007466451ASM74664v1.fasta	4389991	301	766634	52
SRR11589273	AB1125	GCF0007466451ASM74664v1.fasta	4389991	301	805892	55
SRR11589282	AB1338	GCF0007466451ASM74664v1.fasta	4389991	100	4290630	97
SRR11676270	AB1190	GCF0007466451ASM74664v1.fasta	4389991	203	4838406	223
SRR12517410	A522	GCF0007466451ASM74664v1.fasta	4389991	243	2812924	155
SRR12517411	A466	GCF0007466451ASM74664v1.fasta	4389991	149	8054648	273
SRR12517412	A423	GCF0007466451ASM74664v1.fasta	4389991	149	8738390	296
SRR12517413	A217	GCF0007466451ASM74664v1.fasta	4389991	149	8444436	286
SRR1649326	HAb1	GCF0007466451ASM74664v1.fasta	4389991	101	5556684	127
SRR1649328	HAb2	GCF0007466451ASM74664v1.fasta	4389991	101	3983786	91
SRR1649332	HAb3	GCF0007466451ASM74664v1.fasta	4389991	101	3117664	71
SRR1649339	HAb4	GCF0007466451ASM74664v1.fasta	4389991	101	3462106	79
SRR1649340	HAb5	GCF0007466451ASM74664v1.fasta	4389991	101	1507612	34
SRR1649342	HAb7	GCF0007466451ASM74664v1.fasta	4389991	101	4064542	93
SRR5660177	ABCRPSTH02	GCF0007466451ASM74664v1.fasta	4389991	150	2480652	84
SRR5660178	ABCRPUTH02	GCF0007466451ASM74664v1.fasta	4389991	150	3130738	106
SRR5660180	SIUA3	GCF0007466451ASM74664v1.fasta	4389991	150	2438576	83
SRR5660181	ABCRPUTH03	GCF0007466451ASM74664v1.fasta	4389991	150	2359486	80
SRR5660183	ABCRPSTH01	GCF0007466451ASM74664v1.fasta	4389991	150	2962596	101
SRR5943593	ABCRPSTH03	GCF0007466451ASM74664v1.fasta	4389991	147	6431496	215
SRR5943594	ABCRPSTH05	GCF0007466451ASM74664v1.fasta	4389991	147	6652348	222
SRR5943595	ABCRPSTH04	GCF0007466451ASM74664v1.fasta	4389991	146	5454384	181
SRR5943596	ABCRPSTH06	GCF0007466451ASM74664v1.fasta	4389991	146	7046108	234
SRR5943597	ABCRPSTH09	GCF0007466451ASM74664v1.fasta	4389991	148	6196084	208
SRR5943598	ABCRPSTH07	GCF0007466451ASM74664v1.fasta	4389991	147	6948094	232
SRR5943599	ABCRPSTH08	GCF0007466451ASM74664v1.fasta	4389991	146	6438078	214
SRR5943600	ABCRPSTH11	GCF0007466451ASM74664v1.fasta	4389991	147	6102752	204
SRR5943601	ABCRPSTH10	GCF0007466451ASM74664v1.fasta	4389991	148	7580822	255
SRR5943610	ABCRPSTH12	GCF0007466451ASM74664v1.fasta	4389991	147	6882052	230
SRR5943611	ABCRPUTH04	GCF0007466451ASM74664v1.fasta	4389991	147	6387556	213
SRR5943612	ABCRPUTH05	GCF0007466451ASM74664v1.fasta	4389991	147	7012986	234
SRR5943613	ABCRPUTH06	GCF0007466451ASM74664v1.fasta	4389991	147	7071702	236
SRR5943614	ABCRPUTH07	GCF0007466451ASM74664v1.fasta	4389991	147	6872170	230
SRR5943615	ABCRPUTH09	GCF0007466451ASM74664v1.fasta	4389991	147	6449570	215
SRR5943616	ABCRPUTH08	GCF0007466451ASM74664v1.fasta	4389991	148	6585884	222
SRR5943617	ABCRPUTH10	GCF0007466451ASM74664v1.fasta	4389991	146	6588440	219
SRR5943618	ABCRPUTH11	GCF0007466451ASM74664v1.fasta	4389991	147	7259070	243
SRR5943619	ABCRPUTH12	GCF0007466451ASM74664v1.fasta	4389991	147	6749430	226
SRR5943620	ABCRPUTH14	GCF0007466451ASM74664v1.fasta	4389991	147	7323056	245
SRR5943621	ABCRPUTH13	GCF0007466451ASM74664v1.fasta	4389991	147	7135342	238
SRR5943622	ABCRPUTH15	GCF0007466451ASM74664v1.fasta	4389991	148	6083594	205
