# Supplementary material for: WGS-Based Analysis of Carbapenem-Resistant Acinetobacter baumannii in Vietnam and Molecular Characterization of Antimicrobial Determinants and MLST in Southeast Asia
Source: Antibiotics (Basel). 2021 May 11;10(5):563. doi: 10.3390/antibiotics10050563 (PMC8150915; doi:10.3390/antibiotics10050563)
Supplement: Supplementary file 1 [file antibiotics-10-00563-s001.zip › Table S2.xlsx]

## Sheet: Vietnam
Assembly	18Y0074	18Y0059	18Y0068	18Y0061	18Y0072	18Y0075	18Y0064	18Y0060	18Y0067	18Y0066	18Y0065
# contigs	452	134	101	120	60	140	572	155	80	94	72
# contigs (>= 0 bp)	521	164	132	169	79	180	630	190	94	128	97
# contigs (>= 1000 bp)	402	127	92	104	59	126	334	149	73	80	66
# contigs (>= 10000 bp)	98	68	61	71	34	74	75	79	46	45	48
# contigs (>= 25000 bp)	58	49	50	54	28	48	48	51	36	35	39
# contigs (>= 5000 bp)	152	91	67	81	42	94	109	104	54	52	52
# contigs (>= 50000 bp)	22	27	27	28	22	26	19	27	29	30	26
# indels per 100 kbp	35.56	29.79	33.88	32.94	35.52	32.11	30.41	29.49	30.94	31.05	30.86
# local misassemblies	93	85	82	88	105	91	92	81	92	93	105
# misassembled contigs	42	35	36	40	25	40	45	38	32	32	32
# misassemblies	72	65	71	69	79	66	65	67	79	80	79
# mismatches per 100 kbp	2005.70	1720.55	1797.65	1765.36	1789.74	1744.02	1821.53	1722.69	1729.46	1731.79	1729.52
# N's per 100 kbp	0.00	0.00	0.00	0.00	0.00	0.00	0.00	0.00	0.00	0.00	0.00
# scaffold gap ext. mis.	0	0	0	0	0	0	0	0	0	0	0
# scaffold gap loc. mis.	0	0	0	0	0	0	0	0	0	0	0
# unaligned contigs	142 + 130 part	13 + 65 part	22 + 48 part	13 + 67 part	9 + 35 part	17 + 75 part	32 + 87 part	13 + 71 part	10 + 52 part	16 + 53 part	5 + 46 part
# unaligned mis. contigs	19	7	2	10	5	10	16	8	5	4	5
Duplication ratio	1.085	1.003	1.003	1.004	1.002	1.006	1.059	1.003	1.003	1.004	1.002
GC (%)	39.02	39	39.09	38.88	38.89	38.91	39.06	39.03	38.9	38.91	38.97
Genome fraction (%)	76.541	79.656	73.861	78.554	76.041	77.935	80.475	79.546	79.007	79.104	79.899
L50	31	17	15	18	8	18	24	21	12	12	12
L75	77	36	31	38	14	37	60	44	22	22	22
Largest alignment	101678	186929	101672	106531	164307	106531	150513	150513	150522	150522	150513
Largest contig	232283	222551	229584	178736	301471	165235	222551	205597	241724	242150	260981
LG50	23	20	19	21	9	20	24	25	13	13	13
LG75	51	45	43	44	20	45	61	55	27	26	27
Misassembled contigs length	2356242	2464366	2813772	2535726	3339216	2580216	2359532	2525916	3191387	3387932	3345713
N50	41.904	67.943	76.541	74.323	184.445	75.832	42.3	54.749	114.724	117.01	122.046
N75	14121	37276	45417	41430	112496	36716	18787	30846	70861	71185	65216
NG50	49932	64689	70131	66843	169124	71842	42300	52348	110832	112191	112828
NG75	31402	29447	30866	38786	50801	27805	17382	22183	61649	61649	49843
NGA50	26938	30378	29770	30907	38018	30378	23792	26456	38792	41311	36325
Reference GC (%)	39.04	39.04	39.04	39.04	39.04	39.04	39.04	39.04	39.04	39.04	39.04
Reference length	4335793	4335793	4335793	4335793	4335793	4335793	4335793	4335793	4335793	4335793	4335793
Total aligned length	3586794	3454436	3203559	3414449	3302081	3389947	3684481	3450024	3432576	3440058	3466089
Total length	5,058,342	3,938,672	3,792,190	3,998,265	3,817,027	3,979,045	4,334,157	3,932,893	3,956,317	3,982,300	3,984,719
Total length (>= 0 bp)	5076448	3944550	3799866	4008497	3821913	3987506	4346807	3939556	3959345	3989058	3990032
Total length (>= 1000 bp)	5020746	3933501	3785040	3986903	3816165	3969260	4167167	3928357	3951892	3972669	3980625
Total length (>= 10000 bp)	4056847	3663295	3663231	3861873	3712307	3755228	3438564	3620185	3839263	3858968	3915995
Total length (>= 25000 bp)	3463199	3373589	3475211	3580696	3621206	3344038	2991343	3169555	3677506	3686060	3746407
Total length (>= 5000 bp)	4436223	3834203	3708718	3932820	3772283	3897702	3667800	3804972	3905527	3911477	3944877
Total length (>= 50000 bp)	2149369	2593075	2656675	2594177	3401151	2540690	1970354	2289374	3405057	3504878	3243269
Unaligned length	1458370	475533	581140	579400	512280	579512	640148	471944	518985	539086	513569
