# Supplementary material for: WGS-Based Analysis of Carbapenem-Resistant Acinetobacter baumannii in Vietnam and Molecular Characterization of Antimicrobial Determinants and MLST in Southeast Asia
Source: Antibiotics (Basel). 2021 May 11;10(5):563. doi: 10.3390/antibiotics10050563 (PMC8150915; doi:10.3390/antibiotics10050563)
Supplement: Supplementary file 1 [file antibiotics-10-00563-s001.zip › Table S3.xlsx]

## Sheet: Tabelle1
						Fluoroquinolones		Aminoglycosides	Polymyxin B	Chloramphenicol		Tetracycline	Sulfonamides	β-lactam		3rd G. cephalosporins				4th G. cephalosporins	Carbapenems
						Ciprofloxacin	Levofloxacin	Amikacin	Colistin	Chloramphenicol	Fosfomycin	Tigecyclin	Trimethoprim/Sulfamethoxazol	Piperacillin	Piperacillin/Tazobactam	Cefotaxime	Ceftazidime	Ceftazidime/Avibactam	Ceftolozane/Tazobactam	Cefepime	Imipenem	Meropenem	Eratapenem
No	ID	Commn Name	Year.Isoalation	Country	Host	CIP	LEV	AMK	COL	CMP	FOS	TGC	T/S	PIP	PIT	CTX	CAZ	CAA	CTA	CEP	IMP	MER	ERT
1	18Y0059	18Y0059 Ab HVU	2017	Vietnam	Human	R	R	R	S	R	R	R	R	R	R	R	R	R	R	R	R	R	R
2	18Y0060	18Y0060 Ab HVU	2017	Vietnam	Human	R	R	R	S	R	R	R	R	R	R	R	R	R	R	R	R	R	R
3	18Y0061	18Y0061 Ab HVU	2017	Vietnam	Human	R	R	R	S	R	R	R	R	R	R	R	R	R	R	R	R	R	R
4	18Y0064	18Y0064 Ab HVU	2017	Vietnam	Human	R	R	R	S	R	R	R	R	R	R	R	R	R	R	R	R	R	R
5	18Y0065	18Y0065 Ab HVU	2017	Vietnam	Human	R	R	R	S	R	R	R	S	R	R	R	R	R	R	R	R	R	R
6	18Y0066	18Y0066 Ab HVU	2017	Vietnam	Human	R	R	R	S	R	R	I	R	R	R	R	R	R	R	R	R	R	R
7	18Y0067	18Y0067 Ab HVU	2017	Vietnam	Human	R	R	R	S	R	R	R	R	R	R	R	R	R	R	R	R	R	R
8	18Y0068	18Y0068 Ab HVU	2017	Vietnam	Human	S	S	S	S	R	R	S	R	S	S	I	S	S	S	S	S	S	S
9	18Y0072	18Y0072 Ab HVU	2017	Vietnam	Human	R	R	S	S	R	R	S	S	R	R	R	R	R	R	R	R	R	R
10	18Y0074	18Y0074 Ab HVU	2017	Vietnam	Human	R	R	R	S	R	R	I	R	R	R	R	R	R	R	R	R	R	R
11	18Y0075	18Y0075 Ab HVU	2017	Vietnam	Human	R	R	R	S	R	R	R	R	R	R	R	R	R	R	R	R	R	R
						Fluoroquinolones		Aminoglycosides	Polymyxin B	Chloramphenicol		Tetracycline	Sulfonamides	β-lactam		3rd G. cephalosporins				4th G. cephalosporins	Carbapenems
						Ciprofloxacin	Levofloxacin	Amikacin	Colistin	Chloramphenicol	Fosfomycin	Tigecyclin	Trimethoprim/Sulfamethoxazol	Piperacillin	Piperacillin/Tazobactam	Cefotaxime	Ceftazidime	Ceftazidime/Avibactam	Ceftolozane/Tazobactam	Cefepime	Imipenem	Meropenem	Eratapenem
	ID	Commn Name	Year.Isoalation	Country	Host	CIP	LEV	AMK	COL	CMP	FOS	TGC	T/S	PIP	PIT	CTX	CAZ	CAA	CTA	CEP	IMP	MER	ERT
	18Y0059	18Y0059 Ab HVU	2017	Vietnam	Human	>2	>2	>32	<=1	>16	>64	=1	>4/76	>16	>64/4	>2	>128	>16/4	>8/4	=128	>8	=64	>0.5
	18Y0060	18Y0060 Ab HVU	2017	Vietnam	Human	>2	>2	>32	<=1	>16	>64	=1	>4/76	>16	>64/4	>2	>128	>16/4	>8/4	=128	>8	=64	>0.5
	18Y0061	18Y0061 Ab HVU	2017	Vietnam	Human	>2	>2	>32	<=1	>16	>64	=1	4/76	>16	>64/4	>2	>128	>16/4	>8/4	=64	>8	=64	>0.5
	18Y0064	18Y0064 Ab HVU	2017	Vietnam	Human	>2	>2	>32	<=1	>16	>64	=1	>4/76	>16	>64/4	>2	>128	>16/4	>8/4	=64	>8	=128	>0.5
	18Y0065	18Y0065 Ab HVU	2017	Vietnam	Human	>2	>2	>32	<=1	>16	>64	=1	=2/38	>16	>64/4	>2	>128	>16/4	>8/4	=128	>8	=64	>0.5
	18Y0066	18Y0066 Ab HVU	2017	Vietnam	Human	>2	>2	>32	<=1	>16	>64	0.5	>4/76	>16	>64/4	>2	=64	=16/4	>8/4	=64	>8	=128	>0.5
	18Y0067	18Y0067 Ab HVU	2017	Vietnam	Human	>2	>2	>32	<=1	>16	>64	=1	>4/76	>16	>64/4	>2	=64	=16/4	>8/4	=64	>8	=64	>0.5
	18Y0068	18Y0068 Ab HVU	2017	Vietnam	Human	<=0.25	>=0.5	<=4	<=1	>16	>64	<=0.25	=4/76	<=8	<=4/4	=2	<=1	<=1/4	<=1/4	<=1	<=1	<=0.125	=0.25
	18Y0072	18Y0072 Ab HVU	2017	Vietnam	Human	>2	>2	<=4	<=1	>16	>64	<=0.25	<=1/19	>16	>64/4	>2	>128	=16/4	>8/4	=128	>8	=32	>0.5
	18Y0074	18Y0074 Ab HVU	2017	Vietnam	Human	>2	>2	>32	<=1	>16	>64	0.5	>4/76	>16	>64/4	>2	>128	=16/4	>8/4	=32	>8	=64	>0.5
	18Y0075	18Y0075 Ab HVU	2017	Vietnam	Human	>2	>2	>32	<=1	>16	>64	=1	=4/76	>16	>64/4	>2	>128	>16/4	>8/4	=128	>8	=64	>0.5
