# Supplementary material for: WGS-Based Analysis of Carbapenem-Resistant Acinetobacter baumannii in Vietnam and Molecular Characterization of Antimicrobial Determinants and MLST in Southeast Asia
Source: Antibiotics (Basel). 2021 May 11;10(5):563. doi: 10.3390/antibiotics10050563 (PMC8150915; doi:10.3390/antibiotics10050563)
Supplement: Supplementary file 1 [file antibiotics-10-00563-s001.zip › Table S4.xlsx]

## Sheet: Reults
							Names of genes found	ant(3'')-IIa	aph(6)-Id	armA	aph(3'')-Ib	aph(3')-Ia	ant(2'')-Ia	aac(3)-IId	aph(3')-VIa	aac(3)-Ia	aadA1	aac(6')-Ib'	aac(6')-Ib4	aadA2	aac(3)-IIe	aac(6')-Ian	aph(3')-VIb	aacA34	aacA16	blaOXA-66	blaOXA-402	blaOXA-91	blaOXA-117	blaOXA-120	blaOXA-259	blaOXA-144	blaOXA-69	blaOXA-68	blaOXA-65	blaOXA-64	blaADC-25	blaADC-73	blaOXA-23	blaTEM-1	blaADC-6	blaVEB-21	blaNDM-1	blaOXA	blaOXA-58	blaADC-30	blaADC-169	blaADC-78	blaOXA-104
							Predect antibiotic classes	AMINOGLYCOSIDE	AMINOGLYCOSIDE	AMINOGLYCOSIDE	AMINOGLYCOSIDE	AMINOGLYCOSIDE	AMINOGLYCOSIDE	AMINOGLYCOSIDE	AMINOGLYCOSIDE	AMINOGLYCOSIDE	AMINOGLYCOSIDE	AMINOGLYCOSIDE	AMINOGLYCOSIDE	AMINOGLYCOSIDE	AMINOGLYCOSIDE	AMINOGLYCOSIDE	AMINOGLYCOSIDE	AMINOGLYCOSIDE	AMINOGLYCOSIDE	BETA-LACTAM	BETA-LACTAM	BETA-LACTAM	BETA-LACTAM	BETA-LACTAM	BETA-LACTAM	BETA-LACTAM	BETA-LACTAM	BETA-LACTAM	BETA-LACTAM	BETA-LACTAM	BETA-LACTAM	BETA-LACTAM	BETA-LACTAM	BETA-LACTAM	BETA-LACTAM	BETA-LACTAM	BETA-LACTAM	BETA-LACTAM	BETA-LACTAM	BETA-LACTAM	BETA-LACTAM	BETA-LACTAM	BETA-LACTAM
No.	ID	Common.name	Country	Host	Collection date	MLST Pateuer	Antibiotic compounds	STREPTOMYCIN/SPECTINOMYCIN	STREPTOMYCIN	GENTAMICIN	STREPTOMYCIN	KANAMYCIN	GENTAMICIN/KANAMYCIN/TOBRAMYCIN	GENTAMICIN	AMIKACIN/KANAMYCIN	GENTAMICIN	STREPTOMYCIN	GENTAMICIN	GENTAMICIN	STREPTOMYCIN	GENTAMICIN	AMIKACIN/KANAMYCIN/TOBRAMYCIN	AMIKACIN/KANAMYCIN	AMINOGLYCOSIDE	AMINOGLYCOSIDE	BETA-LACTAM	BETA-LACTAM	BETA-LACTAM	BETA-LACTAM	BETA-LACTAM	BETA-LACTAM	BETA-LACTAM	BETA-LACTAM	BETA-LACTAM	BETA-LACTAM	BETA-LACTAM	BETA-LACTAM	CEPHALOSPORIN	BETA-LACTAM	BETA-LACTAM	CEPHALOSPORIN	CEPHALOSPORIN	CARBAPENEM	BETA-LACTAM	BETA-LACTAM	CEPHALOSPORIN	CEPHALOSPORIN	CEPHALOSPORIN	BETA-LACTAM
1	18Y0059	18Y0059ABHVU	Vietnam	Human	2017	2		100	100	100	100	100	-	-	-	-	-	-	-	-	-	-	-	-	-	100	-	-	-	-	-	-	-	-	-	-	100.00	98.85	100	100	-	-	-	-	-	-	-	-	-
2	18Y0060	18Y0060ABHVU	Vietnam	Human	2017	2		100	100	98.85	100	100	-	-	-	-	-	-	-	-	-	-	-	-	-	100	-	-	-	-	-	-	-	-	-	-	100.00	100	100	100	-	-	-	-	-	-	-	-	-
3	18Y0061	18Y0061ABHVU	Vietnam	Human	2017	571		98.85	-	100	-	-	-	-	-	-	100	-	-	-	-	-	-	-	-	98.98	-	-	-	-	-	-	-	-	-	-	100.00	-	100	100	-	-	-	-	-	-	-	-	-
4	18Y0064	18Y0064ABHVU	Vietnam	Human	2017	2		100	100	100	100	100	-	-	-	-	100	100	-	-	-	-	-	-	-	100	-	-	-	-	-	-	-	-	-	-	100.00	-	100	100	-	-	-	-	-	-	-	-	-
5	18Y0065	18Y0065ABHVU	Vietnam	Human	2017	2		100	98.85	100	98.98	100	-	-	-	-	-	-	-	-	-	-	-	-	-	100	-	-	-	-	-	-	-	-	-	-	100.00	100	100	100	-	-	-	-	-	-	-	-	-
6	18Y0066	18Y0066ABHVU	Vietnam	Human	2017	2		100	100	100	100	-	-	-	-	-	100	98.98	-	-	-	-	-	-	-	100	-	-	-	-	-	-	-	-	-	-	100.00	-	100	-	-	-	-	-	-	-	-	-	-
7	18Y0067	18Y0067ABHVU	Vietnam	Human	2017	2		100	100	100	100	-	-	-	-	-	100	100	-	-	-	-	-	-	-	100	-	-	-	-	-	-	-	-	-	-	100.00	-	100	-	-	-	-	-	-	-	-	-	-
8	18Y0068	18Y0068ABHVU	Vietnam	Human	2017	1411		98.08	-	-	-	-	-	-	-	-	-	-	-	-	-	-	-	-	-	-	-	-	-	96.58	-	-	-	-	-	-	100.00	-	-	-	-	-	-	-	-	-	-	-	-
9	18Y0072	18Y0072ABHVU	Vietnam	Human	2017	164		100	-	-	-	-	100	-	-	-	-	-	-	-	-	-	-	-	-	-	-	100	-	-	-	-	-	-	-	-	100.00	-	98.78	-	-	-	-	-	-	-	-	-	-
10	18Y0074	18Y0074ABHVU	Vietnam	Human	2017	1412		100	100	-	100	-	100	-	100	-	-	-	99.75	100	-	-	-	100	-	-	-	-	-	95.89	-	-	-	-	-	-	100.00	-	-	-	-	-	98.53	-	99.52	-	-	-	-
11	18Y0075	18Y0075ABHVU	Vietnam	Human	2017	571		100	-	100	-	-	-	-	-	-	100	-	-	-	-	-	-	-	-	100	-	-	-	-	-	-	-	-	-	-	100.00	-	100	100	-	-	-	-	-	-	-	-	-
12	DRR188084	MyJU17	Myanmar	Human	2015	2		100	100	100	100	100	-	-	-	-	-	-	-	-	-	-	-	-	-	98.85	-	-	-	-	-	-	-	-	-	-	100.00	100	100	100	-	-	-	-	-	-	-	-	-
13	DRR188085	MyJU60	Myanmar	Human	2016	2		98.32	100	100	100	100	-	-	-	-	-	-	-	-	-	-	-	-	-	100	-	-	-	-	-	-	-	-	-	-	100.00	100	100	100	-	-	-	-	-	-	-	-	-
14	DRR188086	MyJU61	Myanmar	Human	2016	2		98.32	100	100	100	100	-	-	-	-	-	-	-	-	-	-	-	-	-	100	-	-	-	-	-	-	-	-	-	-	100.00	100	100	100	-	-	-	-	-	-	-	-	-
15	DRR188087	MyJU97	Myanmar	Human	2016	1		100	-	97.2	-	100	-	90.08	-	96.15	100	-	-	100	-	-	-	-	-	-	-	-	-	-	-	-	100	-	-	-	100.00	-	-	100	-	-	93.23	-	-	-	-	100	-
16	DRR188088	MyJU123	Myanmar	Human	2015	16		99.53	98.08	-	100	-	-	100	-	-	-	-	-	-	-	-	100	-	-	-	100	-	-	-	-	-	-	-	-	-	100.00	-	100	-	-	-	-	-	-	-	100	-	-
17	DRR188089	MyJU134	Myanmar	Human	2016	2		98.32	98.98	100	99.74	96.55	-	-	-	-	91.3	100	-	-	-	-	-	-	98.85	100	-	-	-	-	-	-	-	-	-	-	100.00	-	100	93.66	-	-	-	-	-	-	-	-	-
18	DRR188090	MyJU135	Myanmar	Human	2016	25		100	100	-	100	-	-	-	-	-	-	-	-	-	100	100	-	-	-	-	-	-	-	-	-	-	-	-	-	100	100.00	-	100	-	-	-	-	-	-	-	-	-	-
19	DRR188091	MyJU140	Myanmar	Human	2016	575		100	99.61	-	100	98.58	100	-	100	-	-	-	-	-	-	-	-	-	-	-	-	-	-	-	-	98.47	-	-	-	-	100.00	-	99.76	-	-	100	-	-	100	-	-	-	-
20	DRR188092	MyJU154	Myanmar	Human	2016	23		100	-	-	-	-	-	100	100	-	-	-	-	-	-	-	-	-	-	-	-	-	-	-	-	-	-	100	-	-	100.00	-	-	-	-	-	100	-	100	-	-	-	-
21	DRR188093	MyJU157	Myanmar	Human	2016	1		99.77	-	97.2	-	100	-	-	-	-	100	100	-	-	-	-	-	-	-	-	-	-	-	-	-	-	100	-	-	-	81.34	-	100	-	-	-	-	-	-	-	-	-	-
22	DRR188094	MyJU158	Myanmar	Human	2016	164		100	98.31	-	100	-	100	-	100	-	-	-	100	-	-	-	-	-	-	-	-	100	-	-	-	-	-	-	-	-	100.00	-	100	-	-	-	-	-	98.08	-	-	-	-
23	DRR188095	MyJU159	Myanmar	Human	2016	109		100	-	-	-	99.76	100	100	99.61	-	-	-	-	-	-	-	-	-	-	-	-	-	-	-	-	-	-	-	-	-	100.00	-	-	-	98.47	100	100	100	100	-	-	-	-
24	DRR188097	MyJU210	Myanmar	Human	2016	2		98.85	100	100	100	100	-	-	-	-	-	-	-	-	-	-	-	-	-	98.98	-	-	-	-	-	-	-	-	-	-	100.00	100	100	100	-	-	-	-	-	-	-	-	-
25	DRR188098	MyJU211	Myanmar	Human	2016	2		98.32	98.98	100	100	100	-	-	-	-	-	-	-	-	-	-	-	-	-	100	-	-	-	-	-	-	-	-	-	-	100.00	100	98.85	100	-	-	-	-	-	-	-	-	-
26	DRR188099	MyJU213	Myanmar	Human	2016	2		98.85	100	100	100	100	-	-	-	-	-	-	-	-	-	-	-	-	-	100	-	-	-	-	-	-	-	-	-	-	100.00	100	100	100	-	-	-	-	-	-	-	-	-
27	DRR188100	MyJU214	Myanmar	Human	2016	2		98.85	98.98	100	100	100	-	-	-	-	-	-	-	-	-	-	-	-	-	100	-	-	-	-	-	-	-	-	-	-	100.00	100	100	100	-	-	-	-	-	-	-	-	-
28	DRR188101	MyJU215	Myanmar	Human	2016	164		100	100	100	98.08	-	-	-	100	-	-	-	-	-	-	-	-	-	-	-	-	100	-	-	-	-	-	-	-	-	100.00	-	100	-	-	-	-	-	-	-	-	-	-
29	DRR188102	MyJU217	Myanmar	Human	2016	164		98.08	99.23	100	100	-	-	-	99.13	-	-	-	-	-	-	-	-	-	-	-	-	100	-	-	-	-	-	-	-	-	100.00	-	100	-	-	-	-	-	-	-	-	-	-
30	DRR188103	MyJU233	Myanmar	Human	2016	575		100	100	-	100	99.61	100	-	100	-	-	-	-	-	-	-	-	-	-	-	-	-	-	-	-	100	-	-	-	-	100.00	-	97.6	-	-	100	-	-	100	-	-	-	-
31	DRR188104	MyJU294	Myanmar	Human	2016	2		98.98	100	100	100	100	-	-	-	-	-	-	-	-	-	-	-	-	-	100	-	-	-	-	-	-	-	-	-	-	100.00	-	98.32	99.48	-	-	-	-	-	-	-	-	-
32	DRR188105	MyJU297	Myanmar	Human	2016	25		100	100	98.37	100	-	-	-	-	-	-	-	-	-	100	-	-	-	-	-	-	-	-	-	-	-	-	-	-	100	100.00	-	100	-	-	-	-	-	-	-	-	-	-
33	DRR188106	MyJU299	Myanmar	Human	2016	2		100	100	100	100	100	-	-	-	-	-	-	-	-	-	-	-	-	-	100	-	-	-	-	-	-	-	-	-	-	100.00	100	100	100	-	-	-	-	-	-	-	-	-
34	DRR188107	MyJU305	Myanmar	Human	2016	2		100	100	100	98.32	100	-	-	-	-	-	-	-	-	-	-	-	-	-	98.98	-	-	-	-	-	-	-	-	-	-	100.00	100	100	100	-	-	-	-	-	-	-	-	-
35	DRR188108	MyJU320	Myanmar	Human	2016	164		100	99.24	100	100	-	-	-	100	-	-	-	-	-	-	-	-	-	-	-	-	100	-	-	-	-	-	-	-	-	100.00	-	99.13	-	-	-	-	-	-	-	-	-	-
36	DRR188109	MyJU370	Myanmar	Human	2016	1		100	-	100	-	100	-	-	-	-	100	99.77	-	-	-	-	-	-	-	-	-	-	-	-	-	-	100	-	-	-	81.34	-	100	-	-	-	-	-	-	-	-	-	-
37	DRR188110	MyJU430	Myanmar	Human	2016	23		100	-	-	-	-	-	100	100	-	-	-	-	-	-	-	-	-	-	-	-	-	-	-	-	-	-	100	-	-	100.00	-	-	-	-	-	99.75	-	100	-	-	-	-
38	DRR188111	MyJU496	Myanmar	Human	2017	23		98.08	100	99.22	100	-	-	-	-	-	-	-	-	-	-	-	-	-	-	-	-	-	-	-	-	-	-	100	-	-	100.00	-	100	-	-	-	-	-	-	-	-	-	-
39	DRR188112	MyJU516	Myanmar	Human	2017	2		98.32	100	100	100	100	-	-	-	-	-	-	-	-	-	-	-	-	-	100	-	-	-	-	-	-	-	-	-	-	100.00	100	100	100	-	-	-	-	-	-	-	-	-
40	DRR188113	MyJU519	Myanmar	Human	2017	2		100	100	100	100	-	-	-	-	-	-	-	-	-	-	-	-	-	-	100	-	-	-	-	-	-	-	-	-	-	100.00	100	100	-	-	-	-	-	-	-	-	-	-
41	DRR188114	MyJU549	Myanmar	Human	2017	2		98.32	100	100	98.98	100	-	-	-	-	-	-	-	-	-	-	-	-	-	-	-	-	-	-	-	-	-	-	-	-	100.00	100	100	100	-	-	-	100	-	-	-	-	-
42	DRR188115	MyJU563	Myanmar	Human	2017	2		98.32	98.98	100	98.85	100	-	-	-	-	-	-	-	-	-	-	-	-	-	100	-	-	-	-	-	-	-	-	-	-	100.00	100	100	100	-	-	-	-	-	-	-	-	-
43	DRR188116	MyJU568	Myanmar	Human	2017	16		98.08	-	-	-	-	100	100	100	-	100	-	-	-	-	-	-	-	-	-	99.23	-	-	-	-	-	-	-	-	-	100.00	-	-	-	-	-	100	-	100	-	100	-	-
44	DRR188117	MyJU584	Myanmar	Human	2017	2		98.32	100	100	100	100	-	-	-	-	-	-	-	-	-	-	-	-	-	100	-	-	-	-	-	-	-	-	-	-	100.00	100	100	100	-	-	-	-	-	-	-	-	-
45	DRR188118	MyJU630	Myanmar	Human	2017	164		98.78	99.77	99.13	100	-	-	-	100	-	-	-	-	-	-	-	-	-	-	-	-	100	-	-	-	-	-	-	-	-	100.00	-	100	-	-	-	-	-	-	-	-	-	-
46	DRR188119	MyJU638	Myanmar	Human	2017	2		98.85	100	100	98.98	100	-	-	-	-	-	-	-	-	-	-	-	-	-	100	-	-	-	-	-	-	-	-	-	-	100.00	100	100	100	-	-	-	-	-	-	-	-	-
47	DRR188120	MyJU657	Myanmar	Human	2017	2		98.32	100	100	98.98	100	-	-	-	-	-	-	-	-	-	-	-	-	-	100	-	-	-	-	-	-	-	-	-	-	100.00	100	100	100	-	-	-	-	-	-	-	-	-
48	DRR188121	MyJU802	Myanmar	Human	2018	2		98.85	100	100	100	100	-	-	-	-	-	-	-	-	-	-	-	-	-	98.98	-	-	-	-	-	-	-	-	-	-	100.00	100	100	100	-	-	-	-	-	-	-	-	-
49	SRR11483040	A167-KKU	Thailand	Human	2016	16		98.37	100	-	100	-	-	-	-	-	-	-	-	-	-	-	-	-	-	-	98.85	-	-	-	-	-	-	-	-	-	100.00	-	99.75	-	-	-	-	-	-	-	98.08	-	-
50	SRR11483041	A144-KKU	Thailand	Human	2016	23		98.78	-	-	-	-	100	100	-	-	-	-	-	-	-	-	-	-	-	-	-	-	-	-	-	-	-	100	-	-	100.00	-	95.7	-	-	100	-	-	100	-	-	-	-
51	SRR11483042	A80-KKU	Thailand	Human	2016	25		99.77	100	100	100	-	-	-	-	-	-	-	-	-	-	-	-	-	-	-	-	-	-	-	-	-	-	-	-	100	100.00	-	100	-	-	-	-	-	-	-	-	-	-
52	SRR11483043	A175-KKU	Thailand	Human	2016	215		100	100	98.98	100	-	-	-	-	100	100	100	-	-	-	-	-	-	-	100	-	-	-	-	-	-	-	-	-	-	100.00	-	100	-	-	-	-	-	-	100	-	-	-
53	SRR11483044	A102-KKU	Thailand	Human	2016	164		100	-	-	-	-	100	-	-	-	-	-	-	-	-	-	-	-	-	-	-	98.78	-	-	-	-	-	-	-	-	100.00	-	98.08	-	-	-	-	-	-	-	-	-	-
54	SRR11483045	A5-624-KKU	Thailand	Human	2016	164		98.78	-	-	-	-	100	-	-	-	-	-	-	-	-	-	-	-	-	-	-	100	-	-	-	-	-	-	-	-	100.00	-	100	-	-	-	-	-	-	-	-	-	-
55	SRR11483046	A271-KKU	Thailand	Human	2016	164		98.78	-	-	-	-	100	-	-	-	-	-	-	-	-	-	-	-	-	-	-	100	-	-	-	-	-	-	-	-	100.00	-	98.08	-	-	-	-	-	-	-	-	-	-
56	SRR11483047	A243-KKU	Thailand	Human	2016	2		98.32	100	100	100	100	-	-	-	-	-	-	-	-	-	-	-	-	-	100	-	-	-	-	-	-	-	-	-	-	100.00	100	100	100	-	-	-	-	-	-	-	-	-
57	SRR11483048	A240-KKU	Thailand	Human	2016	2		98.32	100	100	100	100	-	-	-	-	-	-	-	-	-	-	-	-	-	100	-	-	-	-	-	-	-	-	-	-	100.00	100	100	98.85	-	-	-	-	-	-	-	-	-
58	SRR11483049	A5-658-KKU	Thailand	Human	2016	2		98.32	100	100	100	100	-	-	-	-	100	100	-	-	-	-	-	-	-	100	-	-	-	-	-	-	-	-	-	-	100.00	-	100	-	-	-	-	-	-	100	-	-	-
59	SRR11589185	AB1165	Thailand	Human	1998	25		99.77	100	-	100	-	100	-	100	-	100	-	-	-	-	-	-	-	-	-	-	-	-	-	-	-	-	-	-	96.14	100.00	-	-	-	-	-	-	-	-	-	-	-	-
60	SRR11589186	AB1162	Thailand	Human	1998	2		100	100	-	98.85	91.3	-	-	-	93.66	100	-	-	-	-	-	-	-	99.74	98.98	-	-	-	-	-	-	-	-	-	-	100.00	-	-	100	-	-	-	-	-	-	-	-	-
61	SRR11589219	AB1463	Thailand	Human	2013	2		98.85	100	98.98	100	100	-	-	-	-	-	-	-	-	-	-	-	-	-	100	-	-	-	-	-	-	-	-	-	-	100.00	100	100	100	-	-	-	-	-	-	-	-	-
62	SRR11589220	AB1451	Thailand	Human	2013	2		98.85	100	100	100	100	-	-	-	-	-	-	-	-	-	-	-	-	-	98.98	-	-	-	-	-	-	-	-	-	-	100.00	100	100	100	-	-	-	-	-	-	-	-	-
63	SRR11589225	AB1441	Thailand	Human	2013	2		100	100	-	100	-	-	-	-	-	-	-	-	-	-	-	-	-	-	98.98	-	-	-	-	-	-	-	-	-	-	100.00	100	100	100	-	-	-	-	-	-	-	-	-
64	SRR11589238	AB1406	Thailand	Human	2013	2		98.85	100	100	100	100	-	-	-	-	-	-	-	-	-	-	-	-	-	100	-	-	-	-	-	-	-	-	-	-	100.00	100	100	99.63	-	-	-	-	-	-	-	-	-
65	SRR11589245	AB1396	Thailand	Human	2013	2		98.85	100	100	100	100	-	-	-	-	-	-	-	-	-	-	-	-	-	100	-	-	-	-	-	-	-	-	-	-	100.00	100	100	100	-	-	-	-	-	-	-	-	-
66	SRR11589248	AB1392	Thailand	Human	2013	2		98.32	100	100	100	100	-	-	-	-	100	100	-	-	-	-	100	-	-	100	-	-	-	-	-	-	-	-	-	-	100.00	-	100	-	-	-	-	-	-	100	-	-	-
67	SRR12517410	A522	Thailand	Human	2018	16		98.37	-	-	-	-	-	100	100	-	100	-	-	-	-	-	-	-	-	-	100	-	-	-	-	-	-	-	-	-	100.00	-	-	-	-	-	99.75	-	100	-	100	-	-
68	SRR12517411	A466	Thailand	Human	2017	2		98.32	100	100	100	100	-	-	-	-	-	-	-	-	-	-	-	-	-	100	-	-	-	-	-	-	-	-	-	-	100.00	100	100	100	-	-	-	-	-	-	-	-	-
69	SRR12517412	A423	Thailand	Human	2017	ND		100	100	-	98.08	-	100	100	-	-	-	-	100	-	-	-	-	100	-	-	-	100	-	-	-	-	-	-	-	-	100.00	-	100	-	-	-	-	-	98.31	-	-	-	-
70	SRR12517413	A217	Thailand	Human	2017	16		98.08	-	-	-	-	99.75	100	100	-	100	-	-	-	-	-	-	-	-	-	100	-	-	-	-	-	-	-	-	-	100.00	-	-	-	-	-	100	-	100	-	99.23	-	-
71	SRR5660177	ABCRPSTH02	Thailand	Human	2016	2		98.08	98.85	100	100	-	-	-	-	-	-	-	-	-	-	-	-	-	-	100	-	-	-	-	-	-	-	-	-	-	100.00	100	100	100	-	-	-	-	-	-	-	-	-
72	SRR5660178	ABCRPUTH02	Thailand	Human	2016	16		98.37	-	-	-	-	-	-	-	-	-	-	-	-	-	-	-	-	-	-	100	-	-	-	-	-	-	-	-	-	100.00	-	-	-	-	-	99.75	-	-	-	100	-	-
73	SRR5660180	SIUA3	Thailand	Human	2016	52		99.61	-	-	-	-	-	-	-	-	-	-	-	-	-	-	-	-	-	-	-	-	-	-	-	-	-	-	-	-	100.00	-	100	-	-	-	-	-	-	-	-	-	-
74	SRR5660181	ABCRPUTH03	Thailand	Human	2016	2		100	100	100	100	-	-	-	-	-	-	-	-	-	-	-	-	-	-	98.32	-	-	-	-	-	-	-	-	-	-	100.00	100	100	100	-	-	-	-	-	-	-	-	-
75	SRR5660183	ABCRPSTH01	Thailand	Human	2016	2		100	100	-	100	100	-	-	-	-	-	-	-	-	-	-	-	-	-	100	-	-	-	-	-	-	-	-	-	-	100.00	100	98.85	100	-	-	-	-	-	-	-	-	-
76	SRR5943593	ABCRPSTH03	Thailand	Human	2016	2		98.32	100	100	100	100	-	-	-	-	-	-	-	-	-	-	-	-	-	100	-	-	-	-	-	-	-	-	-	-	100.00	100	100	100	-	-	-	-	-	-	-	-	-
77	SRR5943594	ABCRPSTH05	Thailand	Human	2016	2		98.32	100	100	100	100	-	-	-	-	-	-	-	-	-	-	-	-	-	100	-	-	-	-	-	-	-	-	-	-	100.00	100	100	100	-	-	-	-	-	-	-	-	-
78	SRR5943595	ABCRPSTH04	Thailand	Human	2016	2		98.32	100	98.98	100	100	-	-	-	-	-	-	-	-	-	-	-	-	-	100	-	-	-	-	-	-	-	-	-	-	100.00	100	100	100	-	-	-	-	-	-	-	-	-
79	SRR5943596	ABCRPSTH06	Thailand	Human	2016	2		98.32	100	100	100	-	-	-	-	-	-	-	-	-	-	-	-	-	-	100	-	-	-	-	-	-	-	-	-	-	82.12	100	100	-	-	-	-	-	-	-	-	-	-
80	SRR5943597	ABCRPSTH09	Thailand	Human	2016	2		98.08	100	100	100	-	-	-	-	-	-	-	-	-	-	-	-	-	-	100	-	-	-	-	-	-	-	-	-	-	100.00	100	100	100	-	-	-	-	-	-	-	-	-
81	SRR5943598	ABCRPSTH07	Thailand	Human	2016	2		100	100	100	98.98	-	-	-	-	-	-	-	-	-	-	-	-	-	-	100	-	-	-	-	-	-	-	-	-	-	100.00	100	100	-	-	-	-	-	-	-	-	-	-
82	SRR5943599	ABCRPSTH08	Thailand	Human	2016	2		98.08	100	98.98	100	-	-	-	-	-	-	-	-	-	-	-	-	-	-	100	-	-	-	-	-	-	-	-	-	-	100.00	100	100	-	-	-	-	-	-	-	-	-	-
83	SRR5943600	ABCRPSTH11	Thailand	Human	2016	2		98.08	100	98.98	100	-	-	-	-	-	-	-	-	-	-	-	-	-	-	100	-	-	-	-	-	-	-	-	-	-	100.00	100	100	100	-	-	-	-	-	-	-	-	-
84	SRR5943601	ABCRPSTH10	Thailand	Human	2016	2		98.08	100	98.98	100	-	-	-	-	-	-	-	-	-	-	-	-	-	-	100	-	-	-	-	-	-	-	-	-	-	100.00	100	100	100	-	-	-	-	-	-	-	-	-
85	SRR5943610	ABCRPSTH12	Thailand	Human	2016	2		98.08	100	98.98	100	-	-	-	-	-	-	-	-	-	-	-	-	-	-	100	-	-	-	-	-	-	-	-	-	-	100.00	100	100	100	-	-	-	-	-	-	-	-	-
86	SRR5943611	ABCRPUTH04	Thailand	Human	2016	2		98.32	100	100	100	100	-	-	-	-	-	-	-	-	-	-	-	-	-	100	-	-	-	-	-	-	-	-	-	-	100.00	100	100	100	-	-	-	-	-	-	-	-	-
87	SRR5943612	ABCRPUTH05	Thailand	Human	2016	215		98.32	100	100	100	100	-	-	-	-	100	100	-	-	-	-	-	-	-	100	-	-	-	-	-	-	-	-	-	-	100.00	-	100	-	-	-	-	-	-	100	-	-	-
88	SRR5943613	ABCRPUTH06	Thailand	Human	2016	2		98.32	100	100	100	-	-	-	-	-	-	-	-	-	-	-	-	-	-	100	-	-	-	-	-	-	-	-	-	-	100.00	100	100	100	-	-	-	-	-	-	-	-	-
89	SRR5943614	ABCRPUTH07	Thailand	Human	2016	2		100	100	100	100	-	-	-	-	-	-	-	-	-	-	-	-	-	-	100	-	-	-	-	-	-	-	-	-	-	100.00	100	100	100	-	-	-	-	-	-	-	-	-
90	SRR5943615	ABCRPUTH09	Thailand	Human	2016	2		100	100	100	100	100	-	-	-	-	-	-	-	-	-	-	-	-	-	98.32	-	-	-	-	-	-	-	-	-	-	100.00	98.98	100	100	-	-	-	-	-	-	-	-	-
91	SRR5943616	ABCRPUTH08	Thailand	Human	2016	2		98.32	100	100	100	-	-	-	-	-	-	-	-	-	-	-	-	-	-	100	-	-	-	-	-	-	-	-	-	-	100.00	100	100	100	-	-	-	-	-	-	-	-	-
92	SRR5943617	ABCRPUTH10	Thailand	Human	2016	215		100	100	100	98.98	100	-	-	-	-	100	100	-	-	-	-	-	-	-	100	-	-	-	-	-	-	-	-	-	-	100.00	-	100	-	-	-	-	-	-	100	-	-	-
93	SRR5943618	ABCRPUTH11	Thailand	Human	2016	2		100	99.75	100	98.85	100	-	-	-	-	-	-	-	-	-	-	-	-	-	100	-	-	-	-	-	-	-	-	-	-	100.00	100	98.32	-	-	-	-	-	-	-	-	-	-
94	SRR5943619	ABCRPUTH12	Thailand	Human	2016	2		98.32	100	100	98.85	-	-	-	-	-	-	-	-	-	-	-	-	-	-	100	-	-	-	-	-	-	-	-	-	-	100.00	100	100	100	-	-	-	-	-	-	-	-	-
95	SRR5943620	ABCRPUTH14	Thailand	Human	2016	2		98.32	100	100	100	100	-	-	-	-	-	-	-	-	-	-	-	-	-	100	-	-	-	-	-	-	-	-	-	-	100.00	100	100	100	-	-	-	-	-	-	-	-	-
96	SRR5943621	ABCRPUTH13	Thailand	Human	2016	571		100	-	-	-	-	-	-	-	-	-	-	-	-	-	-	-	-	-	100	-	-	-	-	-	-	-	-	-	-	100.00	-	100	100	-	-	-	-	-	-	-	-	-
97	SRR5943622	ABCRPUTH15	Thailand	Human	2016	2		98.32	100	100	100	100	-	-	-	-	-	-	-	-	-	-	-	-	-	100	-	-	-	-	-	-	-	-	-	-	100.00	98.98	100	100	-	-	-	-	-	-	-	-	-
98	SRR11589262	AB1126	Singapore	Human	2007	2		100	98.32	-	100	100	-	-	-	100	100	-	-	-	-	-	-	-	-	100	-	-	-	-	-	-	-	-	-	-	100.00	-	100	-	-	-	-	-	-	100	-	-	-
99	SRR11589273	AB1125	Singapore	Human	2007	2		100	100	-	100	100	-	-	-	100	100	-	-	-	-	-	-	-	-	98.32	-	-	-	-	-	-	-	-	-	-	100.00	-	100	100	-	-	-	-	-	100	-	-	-
100	SRR11676270	AB1190	Singapore	Human	2011	2		100	100	100	99.74	-	-	-	-	-	-	-	-	-	-	-	-	-	-	100	-	-	-	-	-	-	-	-	-	-	100.00	-	100	-	-	-	-	-	-	-	-	-	-
101	SRR11589282	AB1338	Taiwan	Human	2014	129		100	100	98.85	100	100	-	-	-	-	100	100	-	-	-	-	-	-	-	100	-	-	-	-	-	-	-	-	-	-	100.00	-	98.98	-	-	-	-	-	-	-	-	-	-
102	SRR11176973	K09-14	Malaysia	soil	2017	46		98.78	-	-	-	-	-	-	-	-	-	-	-	-	-	-	-	-	-	-	-	-	-	-	-	-	-	-	-	-	100.00	-	-	-	-	-	-	-	-	-	-	-	100
103	SRR1649326	HAb1	Malaysia	Human	2012	220		-	95.93	-	100	-	-	-	-	-	-	-	98.75	-	-	-	-	-	-	-	-	-	-	-	-	-	-	-	-	-	100.00	-	-	-	-	-	-	-	100	-	-	-	-
104	SRR1649328	HAb2	Malaysia	Human	2012	739		99.24	-	-	-	-	-	-	-	-	-	-	-	-	-	-	-	-	-	-	-	-	-	-	-	-	-	-	98.88	-	100.00	-	-	-	-	-	-	-	-	-	-	-	-
105	SRR1649332	HAb3	Malaysia	Human	2012	2		99.68	100	100	100	100	-	-	-	-	-	-	-	-	-	-	-	-	-	100	-	-	-	-	-	-	-	-	-	-	100.00	-	100	100	-	-	-	-	-	-	-	-	-
106	SRR1649339	HAb4	Malaysia	Human	2012	374		98.37	-	-	-	-	-	-	-	-	-	-	-	-	-	-	-	-	-	-	-	-	-	-	100	-	-	-	-	-	100.00	-	-	-	-	-	-	-	-	-	-	-	-
107	SRR1649340	HAb5	Malaysia	Human	2012	374		100	-	-	-	-	-	-	-	-	-	-	-	-	-	-	-	-	-	-	-	-	-	-	100	-	-	-	-	-	100.00	-	-	-	-	-	-	-	-	-	-	-	-
108	SRR1649342	HAb7	Malaysia	Human	2012	360		100	-	-	-	-	-	-	-	-	-	-	-	-	-	-	-	-	-	-	-	-	99.53	-	-	-	-	-	-	-	100.00	-	-	-	-	-	-	-	-	-	-	-	-
							Total Number	107	83	73	83	53	14	11	15	5	22	12	4	2	2	1	2	3	2	68	6	10	1	2	2	2	3	4	1	4	108	50	90	55	1	4	9	2	13	7	6	1	1
							%	0.99	0.77	67.5%	0.77	0.49	0.13	0.1	0.14	0.04	0.2	0.11	3.7%							0.61		0.09									1	0.46	0.83	0.51					0.12
																										blaOXA-51	blaOXA-51	blaOXA-51	blaOXA-51	blaOXA-51	blaOXA-51	blaOXA-51	blaOXA-51	blaOXA-51	blaOXA-51	blaOXA-51
[truncated: 68 more columns]
