# Supplementary material for: WGS-Based Analysis of Carbapenem-Resistant Acinetobacter baumannii in Vietnam and Molecular Characterization of Antimicrobial Determinants and MLST in Southeast Asia
Source: Antibiotics (Basel). 2021 May 11;10(5):563. doi: 10.3390/antibiotics10050563 (PMC8150915; doi:10.3390/antibiotics10050563)
Supplement: Supplementary file 1 [file antibiotics-10-00563-s001.zip › Table S5.xlsx]

## Sheet: Sheet1
ID	Common.name	NUM_FOUND	Col.MG828._1	Col440I_1	Col8282_1	IncFIC.FII._1	IncX1_1
18Y0059	18Y0059ABHVU	0	.	.	.	.	.
18Y0060	18Y0060ABHVU	0	.	.	.	.	.
18Y0061	18Y0061ABHVU	0	.	.	.	.	.
18Y0064	18Y0064ABHVU	0	.	.	.	.	.
18Y0065	18Y0065ABHVU	0	.	.	.	.	.
18Y0066	18Y0066ABHVU	0	.	.	.	.	.
18Y0067	18Y0067ABHVU	0	.	.	.	.	.
18Y0068	18Y0068ABHVU	0	.	.	.	.	.
18Y0072	18Y0072ABHVU	0	.	.	.	.	.
18Y0074	18Y0074ABHVU	0	.	.	.	.	.
18Y0075	18Y0075ABHVU	0	.	.	.	.	.
DRR188084	MyJU17	0	.	.	.	.	.
DRR188085	MyJU60	0	.	.	.	.	.
DRR188086	MyJU61	0	.	.	.	.	.
DRR188087	MyJU97	0	.	.	.	.	.
DRR188088	MyJU123	0	.	.	.	.	.
DRR188089	MyJU134	0	.	.	.	.	.
DRR188090	MyJU135	0	.	.	.	.	.
DRR188091	MyJU140	0	.	.	.	.	.
DRR188092	MyJU154	0	.	.	.	.	.
DRR188093	MyJU157	0	.	.	.	.	.
DRR188094	MyJU158	0	.	.	.	.	.
DRR188095	MyJU159	0	.	.	.	.	.
DRR188097	MyJU210	0	.	.	.	.	.
DRR188098	MyJU211	0	.	.	.	.	.
DRR188099	MyJU213	0	.	.	.	.	.
DRR188100	MyJU214	0	.	.	.	.	.
DRR188101	MyJU215	0	.	.	.	.	.
DRR188102	MyJU217	0	.	.	.	.	.
DRR188103	MyJU233	0	.	.	.	.	.
DRR188104	MyJU294	0	.	.	.	.	.
DRR188105	MyJU297	0	.	.	.	.	.
DRR188106	MyJU299	0	.	.	.	.	.
DRR188107	MyJU305	0	.	.	.	.	.
DRR188108	MyJU320	0	.	.	.	.	.
DRR188109	MyJU370	0	.	.	.	.	.
DRR188110	MyJU430	2	100.00	.	100.00	.	.
DRR188111	MyJU496	0	.	.	.	.	.
DRR188112	MyJU516	0	.	.	.	.	.
DRR188113	MyJU519	0	.	.	.	.	.
DRR188114	MyJU549	0	.	.	.	.	.
DRR188115	MyJU563	0	.	.	.	.	.
DRR188116	MyJU568	0	.	.	.	.	.
DRR188117	MyJU584	0	.	.	.	.	.
DRR188118	MyJU630	0	.	.	.	.	.
DRR188119	MyJU638	0	.	.	.	.	.
DRR188120	MyJU657	0	.	.	.	.	.
DRR188121	MyJU802	0	.	.	.	.	.
GCF0007466451ASM74664v1	ReferenceGenome	0	.	.	.	.	.
SRR11176973	K09-14	0	.	.	.	.	.
SRR11483040	A167-KKU	0	.	.	.	.	.
SRR11483041	A144-KKU	0	.	.	.	.	.
SRR11483042	A80-KKU	0	.	.	.	.	.
SRR11483043	A175-KKU	0	.	.	.	.	.
SRR11483044	A102-KKU	0	.	.	.	.	.
SRR11483045	A5-624-KKU	0	.	.	.	.	.
SRR11483046	A271-KKU	0	.	.	.	.	.
SRR11483047	A243-KKU	0	.	.	.	.	.
SRR11483048	A240-KKU	0	.	.	.	.	.
SRR11483049	A5-658-KKU	0	.	.	.	.	.
SRR11589185	AB1165	0	.	.	.	.	.
SRR11589186	AB1162	0	.	.	.	.	.
SRR11589219	AB1463	0	.	.	.	.	.
SRR11589220	AB1451	0	.	.	.	.	.
SRR11589225	AB1441	0	.	.	.	.	.
SRR11589238	AB1406	0	.	.	.	.	.
SRR11589245	AB1396	0	.	.	.	.	.
SRR11589248	AB1392	0	.	.	.	.	.
SRR11589262	AB1126	0	.	.	.	.	.
SRR11589273	AB1125	0	.	.	.	.	.
SRR11589282	AB1338	0	.	.	.	.	.
SRR11676270	AB1190	0	.	.	.	.	.
SRR12517410	A522	0	.	.	.	.	.
SRR12517411	A466	0	.	.	.	.	.
SRR12517412	A423	0	.	.	.	.	.
SRR12517413	A217	0	.	.	.	.	.
SRR1649326	HAb1	0	.	.	.	.	.
SRR1649328	HAb2	0	.	.	.	.	.
SRR1649332	HAb3	0	.	.	.	.	.
SRR1649339	HAb4	0	.	.	.	.	.
SRR1649340	HAb5	0	.	.	.	.	.
SRR1649342	HAb7	0	.	.	.	.	.
SRR5660177	ABCRPSTH02	0	.	.	.	.	.
SRR5660178	ABCRPUTH02	0	.	.	.	.	.
SRR5660180	SIUA3	3	.	100.00	.	99.60	100.00
SRR5660181	ABCRPUTH03	0	.	.	.	.	.
SRR5660183	ABCRPSTH01	0	.	.	.	.	.
SRR5943593	ABCRPSTH03	0	.	.	.	.	.
SRR5943594	ABCRPSTH05	0	.	.	.	.	.
SRR5943595	ABCRPSTH04	0	.	.	.	.	.
SRR5943596	ABCRPSTH06	0	.	.	.	.	.
SRR5943597	ABCRPSTH09	0	.	.	.	.	.
SRR5943598	ABCRPSTH07	0	.	.	.	.	.
SRR5943599	ABCRPSTH08	0	.	.	.	.	.
SRR5943600	ABCRPSTH11	0	.	.	.	.	.
SRR5943601	ABCRPSTH10	0	.	.	.	.	.
SRR5943610	ABCRPSTH12	0	.	.	.	.	.
SRR5943611	ABCRPUTH04	0	.	.	.	.	.
SRR5943612	ABCRPUTH05	0	.	.	.	.	.
SRR5943613	ABCRPUTH06	0	.	.	.	.	.
SRR5943614	ABCRPUTH07	0	.	.	.	.	.
SRR5943615	ABCRPUTH09	0	.	.	.	.	.
SRR5943616	ABCRPUTH08	0	.	.	.	.	.
SRR5943617	ABCRPUTH10	0	.	.	.	.	.
SRR5943618	ABCRPUTH11	0	.	.	.	.	.
SRR5943619	ABCRPUTH12	0	.	.	.	.	.
SRR5943620	ABCRPUTH14	0	.	.	.	.	.
SRR5943621	ABCRPUTH13	0	.	.	.	.	.
SRR5943622	ABCRPUTH15	0	.	.	.	.	.
